# Supplementary material for: The hexosamine pathway and coat complex II promote malignant adaptation to nutrient scarcity
Source: Life Sci Alliance. 2022 Apr 8;5(7):e202101334. doi: 10.26508/lsa.202101334 (PMC9008580; doi:10.26508/lsa.202101334)
Supplement: Supplementary file 2 [file LSA-2021-01334_TableS1.xlsx]

## Sheet: Feuil1
LUSC		LUAD
samples*	signal	samples*	signal
#2	29.1	#1	60.2
#4	10.7	#4	22.6
#1	2.8	#2	4.9
#3	1.4	#3	2
Table S1. Fig 1C blots quantification. Relative intensity of GFAT1 bands to loading control in tumor tissue samples, normalized to paired non-tumor tissues. Scanned images of the blots were quantified by ImageJ v.1.53. * Samples were ordered by signal intensity.
