# Supplementary material for: The hexosamine pathway and coat complex II promote malignant adaptation to nutrient scarcity
Source: Life Sci Alliance. 2022 Apr 8;5(7):e202101334. doi: 10.26508/lsa.202101334 (PMC9008580; doi:10.26508/lsa.202101334)
Supplement: Supplementary file 3 [file LSA-2021-01334_TableS2.xlsx]

## Sheet: Feuil1
Accession	Protein name	Gene name	Mol. weight	Quantified peptides	Abundance 10mM Glc -GlcNAc	Abundance 0.1mM Glc -GlcNAc	Abundance 0.1mM Glc +GlcNAc	10- Vs 0.1-	0.1+ Vs 0.1-
EGFR_HUMAN	Epidermal growth factor receptor	EGFR	134277	31	92904201	15790637	35503890	5.88	2.25
BCAM_HUMAN	Basal cell adhesion molecule	BCAM	67405	18	30819161	5141020	12062676	5.99	2.35
5NTD_HUMAN	5'-nucleotidase	NT5E	63368	11	28009841	4908774	12446520	5.71	2.54
CADH3_HUMAN	Cadherin-3	CDH3	91418	5	11358576	827590	2719276	13.72	3.29
DSC3_HUMAN	Desmocollin-3	DSC3	99969	6	6963196	462684	1450937	15.05	3.14
CD109_HUMAN	CD109 antigen	CD109	161689	5	3670540		397176	10- only	0.1+ only
PCDH7_HUMAN	Protocadherin-7	PCDH7	116071	5	2594336	260343	1597749	9.97	6.14
LEG1_HUMAN	Galectin-1	LGALS1	14716	7	67114928	12468929	15825431	5.38	1.27
PTK7_HUMAN	Inactive tyrosine-protein kinase 7	PTK7	118392	11	14139555	2740455	2784519	5.16	1.02
FAT1_HUMAN	Protocadherin Fat 1	FAT1	506273	11	11484977	1285093	1872690	8.94	1.46
ITB6_HUMAN	Integrin beta-6	ITGB6	85936	5	9498691	1346547	2273611	7.05	1.69
DESP_HUMAN	Desmoplakin	DSP	331774	9	8668488	761211	777910	11.39	1.02
FAT2_HUMAN	Protocadherin Fat 2	FAT2	479317	12	8305628	159125	33440	52.2	0.21
DSG2_HUMAN	Desmoglein-2	DSG2	122294	23	54133142	10864137	20253178	4.98	1.86
COHA1_HUMAN	Collagen alpha-1(XVII) chain	COL17A1	150419	19	63159721	13110384	12449638	4.82	0.95
FPRP_HUMAN	Prostaglandin F2 receptor negative regulator	PTGFRN	98556	11	11219749	2417776	2118478	4.64	0.88
EFNB1_HUMAN	Ephrin-B1	EFNB1	38007	6	14844834	3458241	7181099	4.29	2.08
1A03_HUMAN	HLA class I histocompatibility antigen, A-3 alpha chain	HLA-A	40841	10	17616350	4168649	10839076	4.23	2.6
ITA6_HUMAN	Integrin alpha-6	ITGA6	126606	37	198150654	48122850	93335379	4.12	1.94
A0A024R8K7_HUMAN	Integrin beta	ITGB4	195013	67	328981748	83131198	156030061	3.96	1.88
GPC1_HUMAN	Glypican-1	GPC1	61680	7	7521362	1909742	2694957	3.94	1.41
KCD12_HUMAN	BTB/POZ domain-containing protein KCTD12	KCTD12	35701	6	2977340	821748	1691923	3.62	2.06
TACD2_HUMAN	Tumor-associated calcium signal transducer 2	TACSTD2	35709	5	2413243	702598	2156609	3.43	3.07
ITAV_HUMAN	Integrin alpha-V	ITGAV	116038	17	17126928	5318957	10253669	3.22	1.93
CD44_HUMAN	CD44 antigen	CD44	81538	17	116015157	37265174	23294697	3.11	0.63
PLAK_HUMAN	Junction plakoglobin	JUP	81745	12	41850027	13725005	17917173	3.05	1.31
HS90B_HUMAN	Heat shock protein HSP 90-beta	HSP90AB1	83264	30	111732639	39289956	60371320	2.84	1.54
PLXB2_HUMAN	Plexin-B2	PLXNB2	205127	25	15103342	5469757	8928267	2.76	1.63
PUR6_HUMAN	Multifunctional protein ADE2	PAICS	47079	5	3624224	1351333	1226935	2.68	0.91
ITA3_HUMAN	Integrin alpha-3	ITGA3	116612	18	96099764	37073306	46187899	2.59	1.25
HS90A_HUMAN	Heat shock protein HSP 90-alpha	HSP90AA1	84660	17	39810597	16043661	23553009	2.48	1.47
ITA5_HUMAN	Integrin alpha-5	ITGA5	114536	9	5662514	2413949	5050793	2.35	2.09
G3P_HUMAN	Glyceraldehyde-3-phosphate dehydrogenase	GAPDH	36053	13	57401636	24526611	19656140	2.34	0.8
PLXA1_HUMAN	Plexin-A1	PLXNA1	211067	6	2439006	1049883	1001424	2.32	0.95
ICAL_HUMAN	Calpastatin	CAST	76573	9	12208381	5283950	8448846	2.31	1.6
1433Z_HUMAN	14-3-3 protein zeta/delta	YWHAZ	27745	5	16895639	7354863	11014682	2.3	1.5
ACTN1_HUMAN	Alpha-actinin-1	ACTN1	103058	15	27227956	11989543	24786065	2.27	2.07
ITB1_HUMAN	Integrin beta-1	ITGB1	88415	34	190540917	87221239	133696412	2.18	1.53
A0A024R2T5_HUMAN	CUB domain containing protein 1, isoform CRA_a	CDCP1	92874	10	6864296	3173063	6720271	2.16	2.12
MYL6_HUMAN	Myosin light polypeptide 6	MYL6	16930	11	75304287	35230169	28381356	2.14	0.81
PKP3_HUMAN	Plakophilin-3	PKP3	87082	10	4087965	1948815	3705260	2.1	1.9
B2RDY9_HUMAN	Adenylyl cyclase-associated protein	51615	13	12033515	5766851	6049566	2.09	1.05
TFR1_HUMAN	Transferrin receptor protein 1	TFRC	84871	12	10212122	4906167	3204419	2.08	0.65
1433S_HUMAN	14-3-3 protein sigma	SFN	27774	8	41390112	21015572	19653974	1.97	0.94
DSG3_HUMAN	Desmoglein-3	DSG3	107533	15	26138883	13311988	16054566	1.96	1.21
MOES_HUMAN	Moesin	MSN	67820	18	23578604	12029871	16220368	1.96	1.35
PTPRF_HUMAN	Receptor-type tyrosine-protein phosphatase F	PTPRF	212879	6	2498099	1291454	862529	1.93	0.67
ACTN4_HUMAN	Alpha-actinin-4	ACTN4	104854	29	58569150	32104798	63418058	1.82	1.98
IF4A1_HUMAN	Eukaryotic initiation factor 4A-I	EIF4A1	46154	8	9884082	5525749	4381448	1.79	0.79
COF1_HUMAN	Cofilin-1	CFL1	18502	10	16756639	9776481	5193552	1.71	0.53
TSP1_HUMAN	Thrombospondin-1	THBS1	129383	7	3857508	2256118	1345052	1.71	0.6
ENOA_HUMAN	Alpha-enolase	ENO1	47169	10	7872595	4608102	5677529	1.71	1.23
TBA4A_HUMAN	Tubulin alpha-4A chain	TUBA4A	49924	7	5513343	3228062	4495857	1.71	1.39
1433G_HUMAN	14-3-3 protein gamma	YWHAG	28303	6	11539600	6851628	6541356	1.68	0.95
STT3B_HUMAN	Dolichyl-diphosphooligosaccharide--protein glycosyltransferase subunit STT3B	STT3B	93674	5	2166484	1297153	1589489	1.67	1.23
HMGB1_HUMAN	High mobility group protein B1	HMGB1	24894	12	45057348	27148172	30297529	1.66	1.12
CTNB1_HUMAN	Catenin beta-1	CTNNB1	85497	22	43106272	26073154	17206453	1.65	0.66
AT1A1_HUMAN	Sodium/potassium-transporting ATPase subunit alpha-1	ATP1A1	112896	22	38833060	23659525	25693453	1.64	1.09
TKT_HUMAN	Transketolase	TKT	67878	14	33979976	20861195	6127564	1.63	0.29
ANXA8_HUMAN	Annexin A8	ANXA8	36881	6	2582048	1587470	2257347	1.63	1.42
CLH1_HUMAN	Clathrin heavy chain 1	CLTC	191615	13	8554271	5451127	3222359	1.57	0.59
CALD1_HUMAN	Caldesmon	CALD1	93231	5	4108285	2660013	3360305	1.54	1.26
NRP1_HUMAN	Neuropilin-1	NRP1	103134	5	5959406	3868828	2882358	1.54	0.75
PRIO_HUMAN	Major prion protein	PRNP	27661	6	10771774	7039096	13606689	1.53	1.93
CADH1_HUMAN	Cadherin-1	CDH1	97456	19	23737028	16037641	22521981	1.48	1.4
HSP7C_HUMAN	Heat shock cognate 71 kDa protein	HSPA8	70898	29	91863968	63127190	85767755	1.46	1.36
LMNB1_HUMAN	Lamin-B1	LMNB1	66408	6	4150956	2889712	2477911	1.44	0.86
Q9UEI6_HUMAN	Polio virus related protein 2, alpha isoform (Fragment)	NECTIN2	48152	5	2796701	1978562	2683867	1.41	1.36
EF1G_HUMAN	Elongation factor 1-gamma	EEF1G	50119	13	26747737	19225490	18871953	1.39	0.98
DREB_HUMAN	Drebrin	DBN1	71429	6	2217321	1596990	3227320	1.39	2.02
JAG1_HUMAN	Protein jagged-1	JAG1	133799	16	12001086	8741680	7071528	1.37	0.81
JAM1_HUMAN	Junctional adhesion molecule A	F11R	32583	5	4983638	3715828	5222329	1.34	1.41
4F2_HUMAN	4F2 cell-surface antigen heavy chain	SLC3A2	67994	27	238248994	180672553	183896292	1.32	1.02
HS71A_HUMAN	Heat shock 70 kDa protein 1A	HSPA1A	70052	17	17448923	13271566	18435828	1.31	1.39
GELS_HUMAN	Gelsolin	GSN	85698	5	2590825	1980987	1999250	1.31	1.01
IQGA1_HUMAN	Ras GTPase-activating-like protein IQGAP1	IQGAP1	189252	17	8225071	6352149	4366894	1.29	0.69
EF1A1_HUMAN	Elongation factor 1-alpha 1	EEF1A1	50141	11	53974476	42943303	20909924	1.26	0.49
F120A_HUMAN	Constitutive coactivator of PPAR-gamma-like protein 1	FAM120A	121888	5	3565018	2953944	752584	1.21	0.25
PRDX4_HUMAN	Peroxiredoxin-4	PRDX4	30540	6	17325905	14793719	12259293	1.17	0.83
TERA_HUMAN	Transitional endoplasmic reticulum ATPase	VCP	89322	33	33947196	29524197	37363807	1.15	1.27
COPB_HUMAN	Coatomer subunit beta	COPB1	107142	6	1243766	1095226	1029136	1.14	0.94
SERPH_HUMAN	Serpin H1	SERPINH1	46441	8	7748441	6868809	7902729	1.13	1.15
BASI_HUMAN	Basigin	BSG	42200	15	125535771	116802667	85769898	1.07	0.73
SPIT1_HUMAN	Kunitz-type protease inhibitor 1	SPINT1	58398	11	11842053	11073098	8942610	1.07	0.81
ITA2_HUMAN	Integrin alpha-2	ITGA2	129295	31	37937671	35581142	32149877	1.07	0.9
AAAT_HUMAN	Neutral amino acid transporter B(0)	SLC1A5	56598	7	4949728	4653477	5227641	1.06	1.12
RACK1_HUMAN	Receptor of activated protein C kinase 1	RACK1	35077	8	3887534	3736108	2041931	1.04	0.55
P4HA1_HUMAN	Prolyl 4-hydroxylase subunit alpha-1	P4HA1	61049	5	2075632	2020700	4416853	1.03	2.19
USO1_HUMAN	General vesicular transport factor p115	USO1	107895	5	1331803	1313574	1019031	1.01	0.78
ATPA_HUMAN	ATP synthase subunit alpha, mitochondrial	ATP5F1A	59751	13	7837504	7879119	8313565	0.99	1.06
CAVN1_HUMAN	Caveolae-associated protein 1	CAVIN1	43476	13	19859416	20085277	25472126	0.99	1.27
CTNA1_HUMAN	Catenin alpha-1	CTNNA1	100071	36	40719553	41591901	50031713	0.98	1.2
CAV1_HUMAN	Caveolin-1	CAV1	20472	6	13242395	13758055	7956576	0.96	0.58
KTN1_HUMAN	Kinectin	KTN1	156275	9	11825746	12401917	13766229	0.95	1.11
CH60_HUMAN	60 kDa heat shock protein, mitochondrial	HSPD1	61055	11	10807339	11414213	26268835	0.95	2.3
MYOF_HUMAN	Myoferlin	MYOF	234709	33	23044791	24793813	15384561	0.93	0.62
COPB2_HUMAN	Coatomer subunit beta'	COPB2	102487	8	3427903	3751634	2216451	0.91	0.59
COPA_HUMAN	Coatomer subunit alpha	COPA	138346	22	7968130	8886707	5312606	0.9	0.6
MPCP_HUMAN	Phosphate carrier protein, mitochondrial	SLC25A3	40095	5	7899594	8836182	3787673	0.89	0.43
LAMC2_HUMAN	Laminin subunit gamma-2	LAMC2	130976	27	30506169	34593755	46313099	0.88	1.34
BAP31_HUMAN	B-cell receptor-associated protein 31	BCAP31	27992	9	18069332	20645301	17425012	0.88	0.84
TXND5_HUMAN	Thioredoxin domain-containing protein 5	TXNDC5	47629	6	3857625	4409238	5621758	0.87	1.27
LDLR_HUMAN	Low-density lipoprotein receptor	LDLR	95376	13	12006380	14715301	18035461	0.82	1.23
CKAP4_HUMAN	Cytoskeleton-associated protein 4	CKAP4	66022	28	39564321	49548871	67828673	0.8	1.37
GTR1_HUMAN	Solute carrier family 2, facilitated glucose transporter member 1	SLC2A1	54084	5	6039457	7566983	4749997	0.8	0.63
PHB_HUMAN	Prohibitin	PHB	29804	7	11017332	13981869	10913671	0.79	0.78
RTN4_HUMAN	Reticulon-4	RTN4	129931	9	11468634	14560197	19573395	0.79	1.34
TMED9_HUMAN	Transmembrane emp24 domain-containing protein 9	TMED9	27277	7	2989228	3840008	5494517	0.78	1.43
H7C3C4_HUMAN	Anion exchange protein (Fragment)	SLC4A7	89844	5	2142553	2755581	1565443	0.78	0.57
CD166_HUMAN	CD166 antigen	ALCAM	65102	25	93193968	119867820	105843114	0.78	0.88
RAB14_HUMAN	Ras-related protein Rab-14	RAB14	23897	6	3837961	4974991	3819965	0.77	0.77
CTND1_HUMAN	Catenin delta-1	CTNND1	108170	9	8992237	11814790	11530414	0.76	0.98
ASPH_HUMAN	Aspartyl/asparaginyl beta-hydroxylase	ASPH	85863	7	3678243	4852278	6655415	0.76	1.37
Q6IPJ9_HUMAN	Ladinin-1	LAD1	57102	17	12351315	16535279	18801618	0.75	1.14
AL3A2_HUMAN	Aldehyde dehydrogenase family 3 member A2	ALDH3A2	54848	6	1689864	2281503	1684568	0.74	0.74
VAPB_HUMAN	Vesicle-associated membrane protein-associated protein B/C	VAPB	27228	8	9275631	12677031	14178582	0.73	1.12
ZN185_HUMAN	Zinc finger protein 185	ZNF185	73525	9	4565140	6295321	8089073	0.73	1.28
HMOX2_HUMAN	Heme oxygenase 2	HMOX2	36033	11	11089927	15465376	17124430	0.72	1.11
LAP2B_HUMAN	Lamina-associated polypeptide 2, isoforms beta/gamma	TMPO	50670	12	8456979	11907287	13434798	0.71	1.13
YBOX1_HUMAN	Nuclease-sensitive element-binding protein 1	YBX1	35924	7	3663717	5161783	6127661	0.71	1.19
PEPL_HUMAN	Periplakin	PPL	204747	20	6063122	8826708	7931698	0.69	0.9
LRC59_HUMAN	Leucine-rich repeat-containing protein 59	LRRC59	34930	6	9445239	14115191	13151015	0.67	0.93
PHB2_HUMAN	Prohibitin-2	PHB2	33296	12	8828981	13232743	7941362	0.67	0.6
NB5R3_HUMAN	NADH-cytochrome b5 reductase 3	CYB5R3	34235	6	2104801	3247208	2314551	0.65	0.71
RAB2A_HUMAN	Ras-related protein Rab-2A	RAB2A	23546	6	1194020	1865606	1622124	0.64	0.87
NB5R1_HUMAN	NADH-cytochrome b5 reductase 1	CYB5R1	34095	5	799197	1282099	982397	0.62	0.77
RAB7A_HUMAN	Ras-related protein Rab-7a	RAB7A	23490	8	2324876	3784274	3848949	0.61	1.02
VAPA_HUMAN	Vesicle-associated membrane protein-associated protein A	VAPA	27893	14	19667268	32356551	36133817	0.61	1.12
GBB1_HUMAN	Guanine nucleotide-binding protein G(I)/G(S)/G(T) subunit beta-1	GNB1	37377	6	1951406	3225630	2991820	0.6	0.93
EPHA2_HUMAN	Ephrin type-A receptor 2	EPHA2	108266	19	26797242	44377560	22750275	0.6	0.51
SQSTM_HUMAN	Sequestosome-1	SQSTM1	47687	7	2873769	4894007	4373850	0.59	0.89
S10A6_HUMAN	Protein S100-A6	S100A6	10180	5	2796002	4825806	4833575	0.58	1
GNAI2_HUMAN	Guanine nucleotide-binding protein G(i) subunit alpha-2	GNAI2	40451	6	1442796	2568773	1973193	0.56	0.77
DHB12_HUMAN	Very-long-chain 3-oxoacyl-CoA reductase	HSD17B12	34324	9	6227972	11107624	4160884	0.56	0.37
F8VQE1_HUMAN	LIM domain and actin-binding protein 1	LIMA1	66991	25	21312829	38031383	51382428	0.56	1.35
ANXA5_HUMAN	Annexin A5	ANXA5	35937	14	11090031	19866817	23840101	0.56	1.2
ANXA1_HUMAN	Annexin A1	ANXA1	38714	36	112126138	203251017	244077873	0.55	1.2
AT2A2_HUMAN	Sarcoplasmic/endoplasmic reticulum calcium ATPase 2	ATP2A2	114757	16	8352582	15330993	11245060	0.54	0.73
ADT2_HUMAN	ADP/ATP translocase 2	SLC25A5	32852	16	22880202	42016784	14564414	0.54	0.35
ESYT1_HUMAN	Extended synaptotagmin-1	ESYT1	122856	14	5402901	10110695	5176238	0.53	0.51
ERO1A_HUMAN	ERO1-like protein alpha	ERO1A	54393	10	3824215	7235197	8561355	0.53	1.18
RPN1_HUMAN	Dolichyl-diphosphooligosaccharide--protein glycosyltransferase subunit 1	RPN1	68569	18	10552148	20312621	12761882	0.52	0.63
SRPRB_HUMAN	Signal recognition particle receptor subunit beta	SRPRB	29702	7	3150567	6139558	5430075	0.51	0.88
ANXA2_HUMAN	Annexin A2	ANXA2	38604	49	170242088	343575029	464043135	0.5	1.35
VDAC1_HUMAN	Voltage-dependent anion-selective channel protein 1	VDAC1	30773	8	1780347	3667291	1937096	0.49	0.53
GOGA2_HUMAN	Golgin subfamily A member 2	GOLGA2	113086	5	358589	741570	1109882	0.48	1.5
LAMB3_HUMAN	Laminin subunit beta-3	LAMB3	129572	34	20494639	42962143	46458202	0.48	1.08
PDIA1_HUMAN	Protein disulfide-isomerase	P4HB	57116	24	27388602	58145052	63790076	0.47	1.1
OST48_HUMAN	Dolichyl-diphosphooligosaccharide--protein glycosyltransferase 48 kDa subunit	DDOST	50801	6	1473560	3144016	2685905	0.47	0.85
A8KAL2_HUMAN	cDNA FLJ76981, highly similar to Homo sapiens golgi autoantigen, golgin subfamily a, 5 (GOLGA5), mRNA	82962	7	1757894	3852292	3339262	0.46	0.87
VATB2_HUMAN	V-type proton ATPase subunit B, brain isoform	ATP6V1B2	56501	5	642342	1411711	1396811	0.46	0.99
SC22B_HUMAN	Vesicle-trafficking protein SEC22b	SEC22B	24593	5	1203637	2656852	2090848	0.45	0.79
CALX_HUMAN	Calnexin	CANX	67568	18	21101679	46898801	55595523	0.45	1.19
MIA2_HUMAN	Melanoma inhibitory activity protein 2	MIA2	159836	6	2179443	4900462	3684064	0.44	0.75
ANXA3_HUMAN	Annexin A3	ANXA3	36375	19	9910818	22750661	20077107	0.44	0.88
AGR2_HUMAN	Anterior gradient protein 2 homolog	AGR2	19979	5	4831826	11244394	6031902	0.43	0.54
PDIA6_HUMAN	Protein disulfide-isomerase A6	PDIA6	48121	15	19518031	45532010	54596507	0.43	1.2
PDIA3_HUMAN	Protein disulfide-isomerase A3	PDIA3	56782	39	122334018	301523186	273780837	0.41	0.91
MANF_HUMAN	Mesencephalic astrocyte-derived neurotrophic factor	MANF	20700	5	1825895	4529565	5024205	0.4	1.11
ANXA7_HUMAN	Annexin A7	ANXA7	52739	7	772526	1943280	2613790	0.4	1.35
ERG7_HUMAN	Lanosterol synthase	LSS	83309	11	1437187	3732510	2589134	0.39	0.69
PTN1_HUMAN	Tyrosine-protein phosphatase non-receptor type 1	PTPN1	49967	10	1308572	3595471	4164069	0.36	1.16
LMAN2_HUMAN	Vesicular integral-membrane protein VIP36	LMAN2	40229	5	1430223	3960101	2926262	0.36	0.74
RPN2_HUMAN	Dolichyl-diphosphooligosaccharide--protein glycosyltransferase subunit 2	RPN2	69284	6	626281	1893211	1285931	0.33	0.68
ACSL3_HUMAN	Long-chain-fatty-acid--CoA ligase 3	ACSL3	80420	11	3115240	10143561	6742412	0.31	0.66
LYRIC_HUMAN	Protein LYRIC	MTDH	63837	15	3886471	12732719	15033651	0.31	1.18
GDF15_HUMAN	Growth/differentiation factor 15	GDF15	34140	8	3610933	13602505	9003101	0.27	0.66
P4K2A_HUMAN	Phosphatidylinositol 4-kinase type 2-alpha	PI4K2A	54022	5	456859	1752826	2190138	0.26	1.25
LG3BP_HUMAN	Galectin-3-binding protein	LGALS3BP	65331	8	1813356	7039903	1630489	0.26	0.23
TGO1_HUMAN	Transport and Golgi organization protein 1 homolog	MIA3	213702	10	1409000	6152545	2633304	0.23	0.43
BIP_HUMAN	Endoplasmic reticulum chaperone BiP	HSPA5	72333	63	314614176	1518903204	1265525794	0.21	0.83
PDIA4_HUMAN	Protein disulfide-isomerase A4	PDIA4	72932	24	14436704	71784677	46012198	0.2	0.64
ADAS_HUMAN	Alkyldihydroxyacetonephosphate synthase, peroxisomal	AGPS	72912	5	146139	1650539	966564	0.09	0.59
ILRL1_HUMAN	Interleukin-1 receptor-like 1	IL1RL1	63358	10	116107	9975234	153488	0.01	0.02
Table S2. MS-based proteomic analysis of surface proteins in human bronchial epithelial cells grown in different conditions. Human bronchial epithelial cells were grown in medium supplemented with 10 mM Glc (10−), 0.1 mM Glc (0.1−), or 0.1 mM Glc + GlcNAc (0.1+). The surface proteins were biotinylated and affinity purified before MS-based proteomic characterization. The abundances of each protein…
