# Supplementary material for: The hexosamine pathway and coat complex II promote malignant adaptation to nutrient scarcity
Source: Life Sci Alliance. 2022 Apr 8;5(7):e202101334. doi: 10.26508/lsa.202101334 (PMC9008580; doi:10.26508/lsa.202101334)
Supplement: Supplementary file 4 [file LSA-2021-01334_TableS3.xlsx]

## Sheet: Feuil1
Gene	Forward Primer (5’-3’)	Reverse Primer (5’-3’)
RSP11	AGCAGCCGACCATCTTTC	ATAGCCTCCTTGGGTGTCTTG
HPRT	TGACCTTGATTTATTTTGCATACC	CGAGCAAGACGTTCAGTCCT
GFPT1	CGGCTGCCTGATTTGATT	GATAGCCTCGTCCCATTA
GFPT2	ATCCTTGCTTCGCCAAATGC	TTCAGTATCGTCCTTGGAGCAC
Sar1A	GGGCTTTATGGACAGACCACAG	CCGTAACCTTGCCTCTTGAGCA
Sar1B	CCGAAGAACTGACCATTGCTGG	GACTCTAACAGCCTTTCGTGGTC
Sec12	AAGTCGTCTCCTGCCTCGATGT	CACATCCGTCACCACAATGCCA
Sec13	ACAACGCTCACACCATTGGCTG	GTTGTCACAGCCACCTGATGCA
Sec16A	ACGATGCCTACCAGCCTCAGTA	GTAAGCAGACGCAGCACCATCA
Sec23A	TACAGCAGCCACCTCCTTCCAA	CGCAAAGGTCTCTTTCCCTGTG
Sec23B	CAACCACAGGAGCACCCTTTTG	CAGCAATGGACAAAGCCACACC
Sec24A	AGCCCTGAAACCACGAGAGGAA	TGCTGACCAGAACAGTCCAAGG
Sec24B	GCTATCCAACACTTCAGCCTGG	GCTGGTTCACACCAGGATACTG
Sec24C	CGTCTCCTACAATGCCATCAGG	GGTGACAAAGCCAACGCGGATT
Sec24D	TGGACCAGTCAGATGCAACAGG	CCAGTCTTCTTCCAATGTGGTCC
Sec31A	CAGGTGGACAAGAACTCTTGGC	GACTCAACAATCTCTTTCCAGTTC
Sec31B	CTGCTGAAGCAAACACAGGAGC	CTCTCCAGTTCTTCAGGCTACAG
Sox2	GCTACAGCATGATGCAGGACCA	TCTGCGAGCTGGTCATGGAGTT
MPI	GACAGGCTCTTTCTCCCAACAC	CAGAGTCCAGTGCCAAGACCTT
PMM2	ACTACTGTCTGAGCTACATTGCG	CTCAATGCGTTCTTCTTGGCTGC
NAGK	TCTGCTTCTGCCAGGATCT	GCATGGCCGCGATCTATG
Table S3. Sequences of primer sets used for PCR analysis
